# Supplementary material for: Structure–Function Relationship Studies of Multidomain Levansucrases from Leuconostocaceae Family
Source: Microorganisms. 2022 Apr 24;10(5):889. doi: 10.3390/microorganisms10050889 (PMC9142893; doi:10.3390/microorganisms10050889)
Supplement: Supplementary file 1 [file microorganisms-10-00889-s001.zip]

Archive with 1 entries (1 files):
- microorganisms-1561497-supplementary.pdf
